# Supplementary material for: Systemic Metabolic Rewiring in a Mouse Model of Left Ventricular Hypertrophy
Source: Int J Mol Sci. 2025 Oct 17;26(20):10111. doi: 10.3390/ijms262010111 (PMC12562477; doi:10.3390/ijms262010111)
Supplement: Supplementary file 1 [file ijms-26-10111-s001.zip]

Archive with 1 entries (1 files):
- ijms-3885454-supplementary.pdf
